# Supplementary material for: Ultrafast Cancer Cells Imaging for Liquid Biopsy via Dynamic Self-Assembling Fluorescent Nanoclusters
Source: Biosensors (Basel). 2023 May 31;13(6):602. doi: 10.3390/bios13060602 (PMC10296153; doi:10.3390/bios13060602)
Supplement: Supplementary file 1 [file biosensors-13-00602-s001.zip]

Archive with 1 entries (1 files):
- biosensors-2367832-supplementary.pdf
